# Supplementary material for: Design, Development, and Evaluation of Treprostinil Embedded Adhesive Transdermal Patch
Source: Pharmaceutics. 2023 Apr 12;15(4):1226. doi: 10.3390/pharmaceutics15041226 (PMC10146406; doi:10.3390/pharmaceutics15041226)
Supplement: Supplementary file 1 [file pharmaceutics-15-01226-s001.zip]

Archive with 1 entries (1 files):
- pharmaceutics-2329948-supplementary.pdf
